# Supplementary material for: In the shadow of a megalopolis, a new Flexamia from a threatened grass species in the New Jersey Pine Barrens (Hemiptera, Cicadellidae, Deltocephalinae, Paralimnini)
Source: Zookeys. 2015 Jul 2;(511):69–79. doi: 10.3897/zookeys.511.9572 (PMC4523745; doi:10.3897/zookeys.511.9572)
Supplement: XML Treatment for Flexamia whitcombi [file zookeys.511.9572-treatment1.xml]

<!DOCTYPE tp:taxon-treatment
  PUBLIC "-//TaxonX//DTD Taxonomic Treatment Publishing DTD v0 20100105//EN" "tax-treatment-NSO.dtd">
<tp:taxon-treatment xmlns:tp="http://www.plazi.org/taxpub"><tp:treatment-meta><kwd-group><label>Taxon classification</label><kwd><named-content content-type="kingdom">Animalia</named-content></kwd><kwd><named-content content-type="order">Hemiptera</named-content></kwd><kwd><named-content content-type="family">Cicadellidae</named-content></kwd></kwd-group><mixed-citation publication-type="journal"><person-group><name><surname>Hicks</surname><given-names>Andrew</given-names></name></person-group><article-title>In the shadow of a megalopolis, a new <italic><tp:taxon-name><tp:taxon-name-part taxon-name-part-type="genus">Flexamia</tp:taxon-name-part></tp:taxon-name></italic> from a threatened grass species in the New Jersey Pine Barrens (<tp:taxon-name><tp:taxon-name-part taxon-name-part-type="order">Hemiptera</tp:taxon-name-part></tp:taxon-name>, <tp:taxon-name><tp:taxon-name-part taxon-name-part-type="family">Cicadellidae</tp:taxon-name-part></tp:taxon-name>, <tp:taxon-name><tp:taxon-name-part taxon-name-part-type="subfamily">Deltocephalinae</tp:taxon-name-part></tp:taxon-name>, <tp:taxon-name><tp:taxon-name-part taxon-name-part-type="tribe">Paralimnini</tp:taxon-name-part></tp:taxon-name>)</article-title><source>Zookeys</source><day>2</day><month>7</month><year>2015</year><volume>2015</volume><issue>511</issue><fpage>69</fpage><lpage>79</lpage><pub-id pub-id-type="doi">10.3897/zookeys.511.9572</pub-id></mixed-citation></tp:treatment-meta><tp:nomenclature><tp:taxon-name>
                        <tp:taxon-name-part taxon-name-part-type="genus">Flexamia</tp:taxon-name-part>
                        <tp:taxon-name-part taxon-name-part-type="species">whitcombi</tp:taxon-name-part>
                        <object-id xmlns:xlink="http://www.w3.org/1999/xlink" content-type="zoobank" xlink:type="simple">http://zoobank.org/10051907-42E6-4AB7-BFD1-7808B5C701AA</object-id>
                    </tp:taxon-name><tp:taxon-status xmlns:xlink="http://www.w3.org/1999/xlink" xlink:type="simple">sp. n.</tp:taxon-status></tp:nomenclature><tp:treatment-sec sec-type="Description"><title>Description.</title><p>Length of male 3.5–3.8 mm, length of female 3.7–4.2 mm; head with length of crown ca. 1.5 times interocular width and ca. 0.68 times transocular width. Base color of dried specimens (Figs <xref ref-type="fig" rid="F2">2</xref> &amp; <xref ref-type="fig" rid="F3">3</xref>) usually stramineous, occasionally ivory above, venter entirely or partially fuscous often lighter caudally, occasionally merely stramineous; crown and pronotum without well-defined fuscous spots or stripes except for pair of dark spots at crown apex. Fore-wing typical of the genus, a few scattered small irregular fuscous markings present, veins slightly paler, apex of the abdomen usually exposed on female specimens.</p><fig id="F2" position="float" orientation="portrait"><label>Figure 2.</label><caption><p>Habitus, male, lateral aspect.</p></caption><graphic xmlns:xlink="http://www.w3.org/1999/xlink" xlink:href="zookeys-511-069-g002.jpg" position="float" orientation="portrait" xlink:type="simple" id="oo_46258.jpg"/></fig><fig id="F3" position="float" orientation="portrait"><label>Figure 3.</label><caption><p>Habitus, female, dorsal aspect.</p></caption><graphic xmlns:xlink="http://www.w3.org/1999/xlink" xlink:href="zookeys-511-069-g003.jpg" position="float" orientation="portrait" xlink:type="simple" id="oo_46259.jpg"/></fig><p>Face (Fig. <xref ref-type="fig" rid="F4">4</xref>) coloration varies but typically heavily pigmented apically and laterally, paler medially, 5–6 fine pale transverse lines between eyes not meeting medially, apex of clypellus dark.</p><fig id="F4" position="float" orientation="portrait"><label>Figure 4.</label><caption><p>Face, ventral aspect, showing variation in amount of pigmentation.</p></caption><graphic xmlns:xlink="http://www.w3.org/1999/xlink" xlink:href="zookeys-511-069-g004.jpg" position="float" orientation="portrait" xlink:type="simple" id="oo_46260.jpg"/></fig><p>Male genitalia. Pygofer (Fig. <xref ref-type="fig" rid="F5">5</xref>), with posterior lobe truncate apically, caudoventral margin heavily sclerotized, angled and terminating ventrally in a rounded process bearing fine denticulation. Subgenital plates short, extending about 2/3 length of pygofer (Fig. <xref ref-type="fig" rid="F6">6</xref>), apices relatively blunt, rounded. Connective fused to the aedeagus, keel extending dorsad slightly less than half the height of the dorsal apodeme (Fig. <xref ref-type="fig" rid="F7">7</xref>). Styles typical of the genus. Aedeagus symetrical, straight in ventral aspect (Fig. <xref ref-type="fig" rid="F8">8</xref>); in lateral aspect (Fig. <xref ref-type="fig" rid="F7">7</xref>) shaft long, recurved, tapering evenly before expanding apically, apex (Fig. <xref ref-type="fig" rid="F9">9</xref>) with 5 processes: on the caudoventral surface, extending laterally and curved ventrad, one pair of short, stout divergent processes with blunt apices, also on the caudoventral surface a longer acute unpaired process extending basad, curved ventrad and bearing the gonopore (Fig. <xref ref-type="fig" rid="F9">9C</xref>) in the form of a slit extending from the apex of the aedeagal shaft ending subapically on the unpaired process; on the dorsal surface a pair of long spine-like processes which usually cross over the shaft of the aedeagus (Fig. <xref ref-type="fig" rid="F9">9A, B</xref>). Both apex of shaft and pygofer process occasionally visible in undissected specimens.</p><fig id="F5" position="float" orientation="portrait"><label>Figure 5.</label><caption><p>Pygofer and subgenital plates, male, lateral aspect. Note heavily sclerotized caudoventral margin (arrow) and length of subgenital plates relative to pygofer.</p></caption><graphic xmlns:xlink="http://www.w3.org/1999/xlink" xlink:href="zookeys-511-069-g005.jpg" position="float" orientation="portrait" xlink:type="simple" id="oo_46261.jpg"/></fig><fig id="F6" position="float" orientation="portrait"><label>Figure 6.</label><caption><p>Subgenital plates, ventral aspect, outlined for clarity.</p></caption><graphic xmlns:xlink="http://www.w3.org/1999/xlink" xlink:href="zookeys-511-069-g006.jpg" position="float" orientation="portrait" xlink:type="simple" id="oo_46262.jpg"/></fig><fig id="F7" position="float" orientation="portrait"><label>Figure 7.</label><caption><p>Aedeagus, connective, lateral aspect.</p></caption><graphic xmlns:xlink="http://www.w3.org/1999/xlink" xlink:href="zookeys-511-069-g007.jpg" position="float" orientation="portrait" xlink:type="simple" id="oo_46263.jpg"/></fig><fig id="F8" position="float" orientation="portrait"><label>Figure 8.</label><caption><p>Aedeagus, connective, ventral aspect.</p></caption><graphic xmlns:xlink="http://www.w3.org/1999/xlink" xlink:href="zookeys-511-069-g008.jpg" position="float" orientation="portrait" xlink:type="simple" id="oo_46264.jpg"/></fig><fig id="F9" position="float" orientation="portrait"><label>Figure 9.</label><caption><p>SEMs of the aedeagal apex, from left to right, lateral, dorsal, and caudoventral aspects, the latter illustrating the position of the gonopore on the ventral unpaired process.</p></caption><graphic xmlns:xlink="http://www.w3.org/1999/xlink" xlink:href="zookeys-511-069-g009.jpg" position="float" orientation="portrait" xlink:type="simple" id="oo_46265.jpg"/></fig><p>Female. Posterior margin of abdominal sternum VII (Fig. <xref ref-type="fig" rid="F10">10</xref>) typical of the genus, shallowly concave on either side of the slightly notched and embrowned median convex lobe; ovipositor with bases of first valvulae as in Figure <xref ref-type="fig" rid="F11">11</xref>.</p><fig id="F10" position="float" orientation="portrait"><label>Figure 10.</label><caption><p>Female 7<sup>th</sup> sternite. Commonly illustrated for this genus but only occasionally useful to separate species.</p></caption><graphic xmlns:xlink="http://www.w3.org/1999/xlink" xlink:href="zookeys-511-069-g010.jpg" position="float" orientation="portrait" xlink:type="simple" id="oo_46266.jpg"/></fig><fig id="F11" position="float" orientation="portrait"><label>Figure 11.</label><caption><p>Female, bases of valvulae. Within <italic><tp:taxon-name><tp:taxon-name-part taxon-name-part-type="genus">Flexamia</tp:taxon-name-part></tp:taxon-name></italic> these structures provide a means for specific identification of female specimens.</p></caption><graphic xmlns:xlink="http://www.w3.org/1999/xlink" xlink:href="zookeys-511-069-g011.jpg" position="float" orientation="portrait" xlink:type="simple" id="oo_46267.jpg"/></fig></tp:treatment-sec><tp:treatment-sec sec-type="material"><title>Material examined.</title><p>Holotype male, USA: NEW JERSEY: Atlantic Co., Mullica Twp., Batso Fireline Rd., 8.5km SE of Atsion, 27 July 2012 ALHicks, ca. 25 ft asl, <named-content xmlns:xlink="http://www.w3.org/1999/xlink" content-type="dwc:verbatimCoordinates" xlink:type="simple">39.6798°N, 74.6705°W</named-content>. Swept from <italic><tp:taxon-name><tp:taxon-name-part taxon-name-part-type="genus">Muhlenbergia</tp:taxon-name-part> <tp:taxon-name-part taxon-name-part-type="species">torreyana</tp:taxon-name-part></tp:taxon-name></italic>. 6 male and 11 female paratypes, same data.</p><p>7 male and 3 female paratypes, NEW JERSEY: Burlington Co., Washington Twp., 10.1 km SE of Atsion, Batso Lk. Rd., 27 July 2012 ALHicks, ca. 20 ft asl, <named-content xmlns:xlink="http://www.w3.org/1999/xlink" content-type="dwc:verbatimCoordinates" xlink:type="simple">39.6667°N, 74.6501°W</named-content>.</p><p>Holotype and paratypes in the entomology collection of the University of Colorado Museum of Natural History (UCMC); paratypes in the collection of the United States National Museum of Natural History (USNM).</p><!--PageBreak--></tp:treatment-sec><tp:treatment-sec sec-type="Etymology"><title>Etymology.</title><p>The specific epithet honors an extraordinary mentor, colleague and friend, the late Dr. Robert Whitcomb, who made, among many other accomplishments, major contributions to leafhopper taxonomy and ecology.</p></tp:treatment-sec><tp:treatment-sec sec-type="Diagnosis"><title>Diagnosis.</title><p><italic><tp:taxon-name><tp:taxon-name-part taxon-name-part-type="genus">Flexamia</tp:taxon-name-part> <tp:taxon-name-part taxon-name-part-type="species">whitcombi</tp:taxon-name-part></tp:taxon-name></italic> is included in the <italic><tp:taxon-name><tp:taxon-name-part taxon-name-part-type="species">serrata</tp:taxon-name-part></tp:taxon-name></italic> species group by characters of the male genitalia but easily distinguished from the related <italic><tp:taxon-name><tp:taxon-name-part taxon-name-part-type="genus">Flexamia</tp:taxon-name-part> <tp:taxon-name-part taxon-name-part-type="species">serrata</tp:taxon-name-part></tp:taxon-name></italic> and <italic><tp:taxon-name><tp:taxon-name-part taxon-name-part-type="species">huroni</tp:taxon-name-part></tp:taxon-name></italic> by <!--PageBreak--><!--PageBreak--><!--PageBreak-->its habitus (dark below and stramineous above). In addition, males can be separated from all other species by the denticulate ventral pygofer process and by the apex of the aedeagus, females by the bases of the valvulae (Fig. <xref ref-type="fig" rid="F11">11</xref>). Because of its habitus and distribution, it is likely to be mistaken for other eastern species like <italic><tp:taxon-name><tp:taxon-name-part taxon-name-part-type="genus">Flexamia</tp:taxon-name-part> <tp:taxon-name-part taxon-name-part-type="species">sandersi</tp:taxon-name-part></tp:taxon-name></italic> (Osborn) but readily differentiated from this and all other <italic><tp:taxon-name><tp:taxon-name-part taxon-name-part-type="species">prairiana</tp:taxon-name-part></tp:taxon-name></italic> group species by the short, blunt subgenital plates (Fig. <xref ref-type="fig" rid="F6">6</xref>).</p><!--PageBreak--></tp:treatment-sec></tp:taxon-treatment>
